# Supplementary material for: The Pleiotropic Effects of Carbohydrate-Mediated Growth Rate Modifications in Bifidobacterium longum NCC 2705
Source: Microorganisms. 2023 Feb 26;11(3):588. doi: 10.3390/microorganisms11030588 (PMC10059941; doi:10.3390/microorganisms11030588)
Supplement: Supplementary file 1 [file microorganisms-11-00588-s001.zip]

Archive with 4 entries (4 files):
- FigureS1.png
- FigureS2.png
- FigureS3.png
- Suppl_tables_Duboux_012023_REVISED.xlsx
