# Supplementary material for: The Pleiotropic Effects of Carbohydrate-Mediated Growth Rate Modifications in Bifidobacterium longum NCC 2705
Source: Microorganisms. 2023 Feb 26;11(3):588. doi: 10.3390/microorganisms11030588 (PMC10059941; doi:10.3390/microorganisms11030588)
Supplement: Supplementary file 1 [file microorganisms-11-00588-s001.zip › Suppl_tables_Duboux_012023_REVISED.xlsx]

## Sheet: Table S 1
GO-ID	p-value	n° of genes associated	GO description	Genes in test set
15672	0.003077	5	monovalent inorganic cation transport	BL0359|BL0358|BL0362|BL0361|BL1046
6754	0.0056007	4	ATP biosynthetic process	BL0359|BL0358|BL0362|BL0361
15985	0.0056007	4	energy coupled proton transport, down electrochemical gradient	BL0359|BL0358|BL0362|BL0361
15986	0.0056007	4	ATP synthesis coupled proton transport	BL0359|BL0358|BL0362|BL0361
15992	0.0056007	4	proton transport	BL0359|BL0358|BL0362|BL0361
6818	0.0056007	4	hydrogen transport	BL0359|BL0358|BL0362|BL0361
9145	0.0056007	4	purine nucleoside triphosphate biosynthetic process	BL0359|BL0358|BL0362|BL0361
46034	0.0056007	4	ATP metabolic process	BL0359|BL0358|BL0362|BL0361
6119	0.0056007	4	oxidative phosphorylation	BL0359|BL0358|BL0362|BL0361
9205	0.0056007	4	purine ribonucleoside triphosphate metabolic process	BL0359|BL0358|BL0362|BL0361
9206	0.0056007	4	purine ribonucleoside triphosphate biosynthetic process	BL0359|BL0358|BL0362|BL0361
6812	0.0072353	5	cation transport	BL0359|BL0358|BL0362|BL0361|BL1046
9144	0.0092854	4	purine nucleoside triphosphate metabolic process	BL0359|BL0358|BL0362|BL0361
6811	0.0096363	6	ion transport	BL1657|BL0359|BL0358|BL0362|BL0361|BL1046
6432	0.010807	2	phenylalanyl-tRNA aminoacylation	BL1066|BL1067
16310	0.014257	4	phosphorylation	BL0359|BL0358|BL0362|BL0361
9199	0.014257	4	ribonucleoside triphosphate metabolic process	BL0359|BL0358|BL0362|BL0361
9201	0.014257	4	ribonucleoside triphosphate biosynthetic process	BL0359|BL0358|BL0362|BL0361
6793	0.01426	5	phosphorus metabolic process	BL0359|BL0721|BL0358|BL0362|BL0361
6796	0.01426	5	phosphate metabolic process	BL0359|BL0721|BL0358|BL0362|BL0361
34220	0.020646	4	ion transmembrane transport	BL0359|BL0358|BL0362|BL0361
6633	0.030212	2	fatty acid biosynthetic process	BL1536|BL1537
50794	0.03283	15	regulation of cellular process	BL0151|BL1291|BL1356|BL1312|BL1267|BL1633|BL1336|BL1530|BL1398|BL0275|BL0846|BL1657|BL1613|BL0721|BL0930
9142	0.038018	4	nucleoside triphosphate biosynthetic process	BL0359|BL0358|BL0362|BL0361
50789	0.039481	15	regulation of biological process	BL0151|BL1291|BL1356|BL1312|BL1267|BL1633|BL1336|BL1530|BL1398|BL0275|BL0846|BL1657|BL1613|BL0721|BL0930
31323	0.040364	12	regulation of cellular metabolic process	BL0846|BL0151|BL1657|BL1613|BL0930|BL1291|BL1312|BL1633|BL1336|BL1530|BL1398|BL0275
19222	0.040364	12	regulation of metabolic process	BL0846|BL0151|BL1657|BL1613|BL0930|BL1291|BL1312|BL1633|BL1336|BL1530|BL1398|BL0275
9059	0.046197	21	macromolecule biosynthetic process	BL0071|BL0170|BL1291|BL1356|BL0476|BL1565|BL1267|BL1355|BL1578|BL1099|BL1066|BL1594|BL1186|BL1571|BL1354|BL1067|BL1100|BL0403|BL0634|BL0721|BL0719

## Sheet: Table S 2
GO-ID	p-value	n° of genes associated	GO description	Genes in test set
5975	1.1431e-07	35	carbohydrate metabolic process	BL0272|BL1360|BL1543|BL1322|BL0951|BL1643|BL0279|BL0274|BL1363|BL1761|BL0056|BL0550|BL1320|BL0715|BL0978|BL0739|BL1623|BL0999|BL1329|BL1526|BL1691|BL0183|BL1630|BL1611|BL1671|BL1211|BL0440|BL0561|BL0187|BL1210|BL1573|BL0227|BL1359|BL0866|BL0228
19318	2.7931e-07	17	hexose metabolic process	BL1691|BL1643|BL0279|BL1363|BL1671|BL1211|BL0440|BL0550|BL1210|BL1573|BL0715|BL0739|BL1623|BL0999|BL1329|BL0866|BL0228
5996	1.2906e-05	20	monosaccharide metabolic process	BL0272|BL1691|BL1611|BL1643|BL0279|BL1363|BL1671|BL1211|BL0440|BL0561|BL0550|BL1210|BL1573|BL0715|BL0739|BL1623|BL0999|BL1329|BL0866|BL0228
6066	2.3594e-05	20	alcohol metabolic process	BL0272|BL1691|BL1611|BL1643|BL0279|BL1363|BL1671|BL1211|BL0440|BL0561|BL0550|BL1210|BL1573|BL0715|BL0739|BL1623|BL0999|BL1329|BL0866|BL0228
44262	2.5262e-05	21	cellular carbohydrate metabolic process	BL0272|BL1691|BL1611|BL1643|BL0279|BL1363|BL1671|BL1211|BL0440|BL0561|BL0550|BL1210|BL1573|BL0715|BL0739|BL0227|BL1623|BL0999|BL1329|BL0866|BL0228
6006	5.5448e-05	11	glucose metabolic process	BL0715|BL0739|BL1691|BL1623|BL0999|BL0866|BL0279|BL1363|BL0440|BL0550|BL1573
16052	0.0015408	10	carbohydrate catabolic process	BL0715|BL0272|BL1691|BL1623|BL1543|BL0279|BL1211|BL0440|BL0550|BL1573
44275	0.002439	9	cellular carbohydrate catabolic process	BL0715|BL0272|BL1691|BL1623|BL0279|BL1211|BL0440|BL0550|BL1573
46365	0.0038513	8	monosaccharide catabolic process	BL0715|BL0272|BL1691|BL1623|BL0279|BL1211|BL0440|BL0550
19320	0.0041668	7	hexose catabolic process	BL0715|BL1691|BL1623|BL0279|BL1211|BL0440|BL0550
46164	0.0053797	8	alcohol catabolic process	BL0715|BL0272|BL1691|BL1623|BL0279|BL1211|BL0440|BL0550
6012	0.0080251	4	galactose metabolic process	BL1643|BL1671|BL1211|BL1210
5977	0.0087159	3	glycogen metabolic process	BL0999|BL0866|BL1573
6112	0.0087159	3	energy reserve metabolic process	BL0999|BL0866|BL1573
6007	0.013605	6	glucose catabolic process	BL0715|BL1691|BL1623|BL0279|BL0440|BL0550
45454	0.014391	4	cell redox homeostasis	BL0615|BL0821|BL1226|BL1266
5978	0.018173	2	glycogen biosynthetic process	BL0999|BL0866
44282	0.020308	9	small molecule catabolic process	BL0715|BL0272|BL1691|BL1623|BL0279|BL0285|BL1211|BL0440|BL0550
34637	0.025095	6	cellular carbohydrate biosynthetic process	BL0227|BL0999|BL0866|BL0228|BL0279|BL0561
44264	0.034763	4	cellular polysaccharide metabolic process	BL0227|BL0999|BL0866|BL1573
19725	0.034763	4	cellular homeostasis	BL0615|BL0821|BL1226|BL1266
44042	0.035458	3	glucan metabolic process	BL0999|BL0866|BL1573
6740	0.035458	3	NADPH regeneration	BL0715|BL1623|BL0440
6073	0.035458	3	cellular glucan metabolic process	BL0999|BL0866|BL1573
6098	0.035458	3	pentose-phosphate shunt	BL0715|BL1623|BL0440

## Sheet: Table S 3
Gene ID	Uniprot gene name	Uniprot annotation	log2FC	PValue	FDR
BL1398	BL1398	Uncharacterized protein	-3.5117	0.000128775	0.000637012
BL0745	BL0745	Uncharacterized protein	-3.48622	8.86e-05	0.000453508
BL1533	BL1533	BPL/LPL catalytic domain-containing protein	-3.37249	2.46e-40	2.65e-38
BL0476	BL0476	Narrowly conserved hypothetical membrane protein	-3.36096	2.2e-63	5.7e-61
BL1163	BL1163	Probable solute binding protein of ABC transporter system for sugars	-3.24388	1.01e-28	7.29e-27
BL1133	BL1133	Protein with weak similarity to components of ABC transporter	-3.14508	3.68e-57	5.3e-55
BL1742	BL1742	Ppx-GppA domain-containing protein	-2.87252	2.43e-19	8.08e-18
BL0573	BL0573	Uncharacterized protein	-2.67744	1.27e-21	4.84e-20
BL1802	BL1802	Uncharacterized protein	-2.67158	8.58e-16	2.14e-14
BL1692	BL1692	ATP binding protein of ABC transporter for pentoses	-2.55737	1.37e-42	1.62e-40
BL0491	BL0491	Uncharacterized protein	-2.42596	1.09e-12	1.86e-11
BL1303	BL1303	Hypothetical transmembrane protein possibly involved in transport	-2.39529	3.04e-19	9.62e-18
BL0087	dapF	Diaminopimelate epimerase (EC 5.1.1.7)	-2.39303	8.11e-31	6.57e-29
BL0799	BL0799	Uncharacterized protein	-2.38641	2.32e-11	3.42e-10
BL0765	BL0765	N-acetyltransferase domain-containing protein	-2.36706	3.61e-08	3.39e-07
BL1161	BL1161	Solute binding protein of ABC transporter systemy for peptides	-2.3086	5.67e-10	7.06e-09
BL1256	BL1256	Uncharacterized protein	-2.28561	2.11e-21	7.59e-20
BL1422	trpD	Anthranilate phosphoribosyltransferase (EC 2.4.2.18)	-2.27501	4.27e-11	6.03e-10
BL0298	stbB vapC	Ribonuclease VapC (RNase VapC) (EC 3.1.-.-)	-2.19335	1.1e-06	8.15e-06
BL0896	BL0896	VOC domain-containing protein	-2.18765	1.86e-08	1.82e-07
BL0677	BL0677	Uncharacterized protein	-2.17581	4.1e-15	9e-14
BL0302	BL0302	Uncharacterized protein	-2.1021	1.78e-13	3.34e-12
BL1067	pheS	Phenylalanine--tRNA ligase alpha subunit (EC 6.1.1.20)	-2.06468	0.000475309	0.00210796
BL0897	pncA	Probable pyrazinamidase/nicotinamidase	-2.05006	3.08e-12	5.04e-11
BL0727	ruvC	Crossover junction endodeoxyribonuclease RuvC (EC 3.1.22.4)	-2.04436	0.00646639	0.0206765
BL1530	BL1530	Probable IclR-type transcriptional regulator	-2.02209	2.27e-25	1.28e-23
BL0161	BL0161	Uncharacterized protein	-2.00061	1.71e-29	1.3e-27
BL0195	BL0195	Glutamine amidotransferase type-2 domain-containing protein	-1.98899	0.000381575	0.00174608
BL1150	yfnA	Probable amino acid transporter	-1.98626	4.32e-15	9.32e-14
BL0323	pcp	Pyroglutamyl-peptidase I (EC 3.4.19.3)	-1.97932	0.00214372	0.00797736
BL0263	BL0262	Solute binding protein of ABC transporter system	-1.9778	4.04e-05	0.000221529
BL0042	BL0042	CRM domain-containing protein	-1.9658	2.12e-15	5e-14
BL1686	BL1686	Uncharacterized protein	-1.92069	3.38e-23	1.51e-21
BL0489	BL0489	Uncharacterized protein	-1.91842	1.43e-08	1.46e-07
BL0878	aroC	Chorismate synthase (CS) (EC 4.2.3.5)	-1.9129	2.81e-05	0.000157974
BL0925	BL0925	Uncharacterized protein	-1.90272	1.32e-11	1.98e-10
BL1497	BL1497	Peptidase_M23 domain-containing protein	-1.85948	4.4e-17	1.19e-15
BL0102	BL0102	Possible inosine-uridine preferring nucleoside hydrolase	-1.85901	1.49e-28	9.65e-27
BL1613	BL1613	LacI-type transcriptional regulator	-1.85024	2.86e-10	3.7e-09
BL0226	BL0226	Uncharacterized protein	-1.84325	0.000514348	0.00225027
BL0527	malQ	4-alpha-glucanotransferase (EC 2.4.1.25)	-1.8344	1.11e-07	9.56e-07
BL0092	BL0092	DNA helicase (EC 3.6.4.12)	-1.82543	5.04e-08	4.6e-07
BL1644	galE1	UDP-glucose 4-epimerase (EC 5.1.3.2)	-1.81793	6.77e-13	1.17e-11
BL0801	BL0801	Abhydrolase_2 domain-containing protein	-1.79388	1.15e-09	1.4e-08
BL0114	thiE/thiC	Thiamine biosynthesis bifunctional protein ThiEC (EC 2.5.1.3)	-1.78815	5.43e-09	6.06e-08
BL0707	pgk	Phosphoglycerate kinase (EC 2.7.2.3)	-1.77777	5.5e-05	0.000292886
BL0996	BL0996	Possible permease of ABC transporter system	-1.77548	2.05e-06	1.46e-05
BL1536	pccB	Propionyl-CoA carboxylase beta chain	-1.7483	0.00529848	0.0175937
BL0921	BL0921	Uncharacterized protein	-1.7437	3.52e-13	6.25e-12
BL0039	BL0039	Uncharacterized protein	-1.71552	0.00237193	0.00870155
BL0390	mntP	Putative manganese efflux pump MntP	-1.70855	0.00012233	0.000611651
BL1094	BL1094	UPF0324 membrane protein BL1094	-1.7064	1.98e-14	4.01e-13
BL0171	BL0171	Uncharacterized protein	-1.68534	4.31e-06	2.84e-05
BL1276	BL1276	Nucleoside triphosphate pyrophosphatase/Nudix hydrolase fusion protein (EC 3.6.1.9)	-1.68212	6.79e-05	0.000357377
BL0846	BL0846	LacI-type transcriptional regulator	-1.66082	2.99e-06	2.06e-05
BL0719	dnaJ	Chaperone protein DnaJ	-1.66052	1.84e-15	4.41e-14
BL1488	BL1488	Uncharacterized protein	-1.65792	2.02e-06	1.45e-05
BL0809	BL0809	Uncharacterized protein	-1.63939	2.99e-18	9.22e-17
BL1427	BL1427	Uncharacterized protein	-1.6269	0.00423285	0.0143496
BL0720	BL0720	Uncharacterized protein	-1.62663	9.61e-24	4.61e-22
BL1719	BL1719	Probable sugar O-acetyltransferase (thiogalactoside acetyltransferase)	-1.58839	4.67e-08	4.29e-07
BL1740	BL1740	Probable oxidoreductase	-1.58551	1.06e-14	2.22e-13
BL1046	BL1046	Uncharacterized protein	-1.57955	1.17e-08	1.22e-07
BL1727	BL1727	Uncharacterized protein	-1.56776	0.017241	0.0482228
BL0778	hutM	Histidine permease	-1.54967	1.58e-08	1.58e-07
BL1541	BL1541	Uncharacterized protein	-1.5334	2.03e-09	2.39e-08
BL1278	BL1278	Uncharacterized protein	-1.53203	2.92e-08	2.78e-07
BL1326	dtd	D-aminoacyl-tRNA deacylase (DTD) (EC 3.1.1.96)	-1.52904	0.00224346	0.00827715
BL1424	BL1424	PlsC domain-containing protein	-1.51375	0.00264677	0.00946841
BL1078	BL1078	Possible integral membrane permease protein	-1.47157	5.55e-14	1.11e-12
BL0614	BL0614	Thioredoxin reductase-like protein	-1.4609	1.72e-13	3.32e-12
BL0574	BL0574	Uncharacterized protein	-1.44846	0.000378979	0.00174035
BL0164	BL0164	FAD:protein FMN transferase (EC 2.7.1.180)	-1.43465	4.21e-17	1.16e-15
BL0737	rluB	Pseudouridine synthase (EC 5.4.99.-)	-1.42844	0.00327452	0.0113687
BL0328	BL0328	Uncharacterized protein	-1.36884	8.22e-06	5.17e-05
BL0898	BL0898	Uncharacterized protein	-1.36292	0.00134941	0.00534401
BL0253	BL0253	Uncharacterized protein	-1.33038	5.37e-06	3.48e-05
BL1399	BL1399	PINc domain-containing protein	-1.31826	1.69e-05	9.94e-05
BL0089	BL0089	POLIIIAc domain-containing protein	-1.3072	2.9e-15	6.71e-14
BL1189	BL1189	Uncharacterized protein	-1.30142	0.0071732	0.0227679
BL1295	hisD	Histidinol dehydrogenase (HDH) (EC 1.1.1.23)	-1.29535	0.0122801	0.0358169
BL1355	BL1355	Acetyltransf_6 domain-containing protein	-1.28886	0.00271319	0.00967929
BL0913	BL0913	HTH cro/C1-type domain-containing protein	-1.26788	0.0125555	0.0365378
BL0403	gatA	Glutamyl-tRNA(Gln) amidotransferase subunit A (Glu-ADT subunit A) (EC 6.3.5.7)	-1.25795	7.97e-05	0.000412609
BL1311	BL1311	LysM domain-containing protein	-1.24707	0.000687497	0.00294804
BL1052	BL1052	Uncharacterized protein	-1.23616	7.83e-15	1.66e-13
BL1565	dinB	DNA polymerase IV (Pol IV) (EC 2.7.7.7)	-1.22804	3.22e-11	4.68e-10
BL0349	BL0349	CYTH domain-containing protein	-1.22717	8.83e-09	9.69e-08
BL1361	ispH	4-hydroxy-3-methylbut-2-enyl diphosphate reductase (EC 1.17.7.4)	-1.22713	2.57e-10	3.37e-09
BL1553	BL1553	SAF domain-containing protein	-1.22329	2.33e-13	4.24e-12
BL0071	dnaQ	Possible exonuclease	-1.20436	9.1e-09	9.74e-08
BL0063	BL0063	Uncharacterized protein	-1.20337	1.06e-08	1.13e-07
BL1356	murE	UDP-N-acetylmuramyl-tripeptide synthetase (EC 6.3.2.-)	-1.2025	0.00492652	0.0166142
BL0013	proP	Proline/betaine transporter	-1.20097	0.00774421	0.0244009
BL0084	BL0084	PHB domain-containing protein	-1.19894	1.12e-11	1.7e-10
BL0443	BL0443	Probable 6-phosphogluconolactonase	-1.19312	1.59e-10	2.16e-09
BL1268	BL1268	Probable aminotransferase	-1.1927	2.84e-12	4.71e-11
BL0288	BL0288	Uncharacterized protein	-1.18925	9.65e-05	0.000491836
BL0072	BL0072	Tr-type G domain-containing protein	-1.1883	4.34e-12	7.03e-11
BL1785	hsdR	Type I restriction enzyme R Protein (EC 3.1.21.3)	-1.18246	1.23e-07	1.05e-06
BL0937	BL0937	Uncharacterized protein	-1.17479	6.61e-08	5.87e-07
BL0439	pepDB	Dipeptidase (EC 3.4.-.-)	-1.15852	3.41e-06	2.3e-05
BL1137	BL1137	Protein similar to hex regulon repressor	-1.15555	0.000933398	0.00382516
BL0639	BL0639	Uncharacterized protein	-1.14982	2.12e-08	2.06e-07
BL1548	BL1548	Uncharacterized protein	-1.1464	1.93e-10	2.6e-09
BL1186	def1	Peptide deformylase 1 (PDF 1) (EC 3.5.1.88)	-1.13181	0.00254434	0.00924694
BL0322	BL0322	Uncharacterized protein	-1.13067	5.01e-05	0.000270577
BL1354	smc	Chromosome partition protein Smc	-1.12976	4.52e-09	5.09e-08
BL1003	BL1003	Pribosyltran domain-containing protein	-1.12796	8.3e-09	9.18e-08
BL1110	BL1110	Uncharacterized protein	-1.12392	6.52e-05	0.000346166
BL1650	BL1650	Uncharacterized protein	-1.12358	1.64e-05	9.7e-05
BL1176	BL1176	ATP binding protein of ABC transporter	-1.11606	0.0164014	0.0461735
BL0290	BL0290	Possible reductase	-1.1065	1.34e-09	1.6e-08
BL0275	BL0275	LacI-type transcriptional regulator	-1.10578	0.0126611	0.0367625
BL1537	fas	Fas	-1.10334	5.03e-07	3.93e-06
BL1048	BL1048	Hemolysin-like protein with S4 domain found in bacteria and plants	-1.1024	0.00274672	0.009772
BL1714	BL1714	Solute binding protein of ABC transporter for branched-chain amino acids	-1.0988	0.000718282	0.00304975
BL0281	BL0281	Uncharacterized protein	-1.09598	6.36e-07	4.9e-06
BL1344	nagA	N-acetylglucosamine-6-phosphate deacetylase	-1.09244	0.00644675	0.0206647
BL0699	BL0699	Uncharacterized protein	-1.08818	0.00908505	0.027748
BL1578	rplC	50S ribosomal protein L3	-1.08771	9.13e-06	5.63e-05
BL1199	BL1199	Large protein with C-terminal fibronectin type III domain	-1.0762	1.22e-08	1.26e-07
BL0362	atpE	ATP synthase subunit c (ATP synthase F(0) sector subunit c)	-1.06611	8.3e-06	5.19e-05
BL1214	baiC	Probable NADH-dependent flavin oxidoreductase YqjM	-1.04684	9.02e-09	9.74e-08
BL0841	BL0841	Uncharacterized protein	-1.04045	1.76e-06	1.28e-05
BL1267	murA	UDP-N-acetylglucosamine 1-carboxyvinyltransferase (EC 2.5.1.7)	-1.02241	1.11e-07	9.56e-07
BL0890	pcrA	DNA helicase (EC 3.6.4.12)	-1.02071	0.00768028	0.0242584
BL1197	BL1197	PDDEXK_1 domain-containing protein	-1.01664	1.86e-07	1.54e-06
BL1031	BL1031	Possible B-hexosaminidase	-1.01146	1.81e-09	2.15e-08
BL0202	BL0202	Uncharacterized protein	-1.0032	0.000411843	0.00185187
BL0009	BL0009	Uncharacterized protein	-1.00213	4.34e-09	4.93e-08
BL1633	BL1633	Transcription antiterminator similar to LicT	-0.99471	4.08e-06	2.71e-05
BL1100	rpsL	30S ribosomal protein S12	-0.97021	0.00221528	0.00819931
BL0361	atpF	ATP synthase subunit b (ATP synthase F(0) sector subunit b)	-0.967867	7.73e-07	5.89e-06
BL1352	BL1352	Uncharacterized protein	-0.967622	3.9e-08	3.61e-07
BL1124	aldH	Aldehyde dehydrogenase	-0.965729	0.000835743	0.00348002
BL0162	BL0162	Probable permease protein of ABC transporter system	-0.963132	0.00542692	0.0178826
BL1423	BL1423	Uncharacterized protein	-0.958736	0.00622691	0.0201596
BL1672	BL1672	Possible cyclopropane-fatty-acyl-phospholipid synthase	-0.955301	9.85e-06	5.99e-05
BL0433	glnD	Protein-pII uridylyltransferase	-0.942192	1.1e-06	8.15e-06
BL1631	glcP	D-Glucose-proton symporter	-0.930026	0.00030303	0.00142183
BL0329	recG	ATP-dependent DNA helicase	-0.923628	0.00976942	0.0294904
BL1657	BL1657	Phosphate-specific transport system accessory protein PhoU	-0.921442	0.0026219	0.00941708
BL1014	BL1014	Uncharacterized protein	-0.898253	1.63e-07	1.36e-06
BL1547	BL1547	Uncharacterized protein	-0.892367	0.000926004	0.00380691
BL0432	BL0432	Uncharacterized protein	-0.886427	1.83e-06	1.33e-05
BL1406	BL1406	Possible integral membrane protein with duf6	-0.886022	3.64e-08	3.39e-07
BL0607	BL0607	Uncharacterized protein	-0.882941	0.0145201	0.0412357
BL0722	BL0722	Uncharacterized protein	-0.879265	2.55e-06	1.79e-05
BL1227	BL1227	G5 domain-containing protein	-0.86146	0.00595651	0.0193811
BL0419	BL0419	Pyridoxal phosphate homeostasis protein (PLP homeostasis protein)	-0.856531	3.7e-05	0.000205887
BL1066	pheT	Phenylalanine--tRNA ligase beta subunit (EC 6.1.1.20)	-0.851594	0.00332985	0.0115298
BL1336	BL1336	Probable LacI-type transcriptional regulator	-0.851375	0.000975857	0.00398655
BL1379	BL1379	Widely conserved protein similar to those annotated as GTP-binding elongation factor TypA/BipA	-0.849885	0.00137866	0.0054102
BL0480	BL0480	Uncharacterized protein	-0.840899	3.86e-07	3.09e-06
BL0151	BL0151	Uncharacterized protein	-0.838492	7.01e-06	4.45e-05
BL0606	BL0606	Uncharacterized protein	-0.826571	0.00901136	0.027719
BL0930	BL0930	Response regulator of two-component system	-0.826434	2.46e-05	0.000139903
BL0358	atpG	ATP synthase gamma chain (ATP synthase F1 sector gamma subunit)	-0.825379	0.000578287	0.00249627
BL0046	BL0046	TM1586_NiRdase domain-containing protein	-0.816502	4.32e-06	2.84e-05
BL1341	BL1341	Possible sugar kinase	-0.799324	0.00180145	0.0068413
BL0721	uppP bacA upk	Undecaprenyl-diphosphatase (EC 3.6.1.27)	-0.798117	0.00643334	0.0206647
BL0011	codA	Cytosine deaminase	-0.796127	4.64e-06	3.03e-05
BL0883	BL0883	Uncharacterized protein	-0.787184	3.03e-07	2.48e-06
BL1647	BL1647	PspC domain-containing protein	-0.777692	0.000908798	0.00376004
BL1312	nrdR	Transcriptional repressor NrdR	-0.770076	0.00414521	0.0140894
BL1366	infC	Translation initiation factor If-3	-0.764301	0.005283	0.0175883
BL0186	BL0186	Possible esterase	-0.76382	0.00293466	0.0102991
BL1515	BL1515	Probable membrane transporter protein	-0.759355	2.02e-05	0.000117254
BL1528	BL1528	Sir2-type regulatory protein	-0.747845	0.0063247	0.0203743
BL1743	BL1743	Endo/exonuclease/phosphatase domain-containing protein	-0.746965	8.5e-06	5.29e-05
BL0919	BL0919	Possible efflux transporter protein	-0.744815	0.00158061	0.00607386
BL0634	gyrA1 gyrA	DNA gyrase subunit A (EC 5.6.2.2)	-0.742785	0.0013084	0.00519749
BL0170	metG	Methionine--tRNA ligase (EC 6.1.1.10)	-0.739632	0.00920091	0.0279699
BL1527	tdcB	Catabolic threonine dehydratase	-0.73784	0.011058	0.032702
BL1291	rplA	50S ribosomal protein L1	-0.734746	0.00765924	0.0242511
BL1332	BL1332	Probable sugar permease of ABC transporter system	-0.729373	0.0108323	0.032248
BL0062	BL0062	Protein similar to YcbI of B. subtilis	-0.710945	0.000805861	0.00336642
BL1257	BL1257	Uncharacterized protein	-0.698318	0.000701578	0.00298863
BL0448	BL0448	Possible TetR-type transcriptional regulator	-0.694548	0.000121789	0.000611303
BL0557	BL0557	Uncharacterized protein	-0.687032	0.00115201	0.00463308
BL0050	BL0050	Uncharacterized protein	-0.682719	1.4e-05	8.45e-05
BL0498	BL0498	Possible sortase-like protein	-0.678433	0.00907874	0.027748
BL0015	BL0015	5'-nucleotidase family protein	-0.677427	0.00324014	0.0112795
BL0713	BL0713	Uncharacterized protein	-0.67458	4.24e-05	0.000231692
BL1410	BL1410	Fido domain-containing protein	-0.670425	4.67e-05	0.000253012
BL0982	glgX	Probable glycogen operon protein GlgX	-0.663316	0.00587935	0.0191782
BL0270	BL0270	Uncharacterized protein	-0.653345	0.0028719	0.0101893
BL1594	rpsH	30S ribosomal protein S8	-0.647124	0.00128788	0.00514009
BL1140	BL1140	Possible transport protein	-0.630117	3.97e-05	0.000218577
BL0359	atpA	ATP synthase subunit alpha (EC 7.1.2.2)	-0.62983	0.000990923	0.00403536
BL1365	speE	Probable polyamine aminopropyl transferase (EC 2.5.1.16)	-0.626953	0.0019614	0.00738376
BL0073	BL0073	Possible phospholipase/carboxylesterase	-0.62205	0.000400714	0.00182079
BL1006	BL1006	Uncharacterized protein	-0.620027	0.00240355	0.00879265
BL0532	shiA	Transmembrane transport protein possibly for shikimate	-0.598287	0.0110606	0.032702
BL1571	rplM	50S ribosomal protein L13	-0.591171	0.00156195	0.00605606
BL1725	BL1725	AMMECR1 domain-containing protein	-0.585971	0.0128688	0.0372821
BL0914	BL0914	Uncharacterized protein	-0.583491	0.00113977	0.00461249
BL1099	rpsG	30S ribosomal protein S7	-0.58296	0.0030034	0.0105119
BL0779	sipY	Signal peptidase I (EC 3.4.21.89)	-0.581962	0.000221248	0.00105854
BL0387	BL0387	Uncharacterized protein	-0.58	0.00103302	0.00419363
BL1432	lhr	ATP-dependent helicase II	-0.571792	0.00968903	0.0293161
BL1509	BL1509	DJ-1_PfpI domain-containing protein	-0.531078	0.00290199	0.01024
BL0490	BL0490	Metallophos domain-containing protein	-0.525792	0.00863915	0.0266374
BL1668	alzD	Branched-chain amino acid permease	-0.519623	0.00432842	0.0146353
BL0759	BL0759	MFS domain-containing protein	-0.506522	0.00289779	0.01024
BL0714	BL0714	Branched-chain amino acid transport system carrier protein	-0.502594	0.00177538	0.00676209
BL0899	BL0899	Uncharacterized protein	-0.494208	0.00559446	0.0183879
BL1386	dppA2	DppA2	-0.493825	0.00861496	0.0266262
BL1125	BL1125	Sulfatase domain-containing protein	-0.486771	0.0110136	0.032702
BL1425	pknA2	Probable serine/threonine-protein kinase pknA2 (EC 2.7.11.1)	-0.469768	0.00914231	0.0278572
BL0674	BL0674	Possible cell surface protein with gram positive anchor domain	-0.448057	0.0116319	0.0342348
BL0266	fadD1	Probable long-chain-fatty acid CoA ligase	0.434996	0.0135293	0.038848
BL1417	BL1417	Uncharacterized protein	0.491297	0.00135473	0.00534872
BL1595	rplF	50S ribosomal protein L6	0.493314	0.0131858	0.0380882
BL0970	aroA	3-phosphoshikimate 1-carboxyvinyltransferase (EC 2.5.1.19)	0.520907	0.00811957	0.0254597
BL0716	tkt	Transketolase	0.52561	0.00308966	0.0107847
BL0213	BL0213	Uncharacterized protein	0.533376	0.00517323	0.0173558
BL1362	BL1362	Cys-tRNA(Pro)/Cys-tRNA(Cys) deacylase (EC 4.2.-.-)	0.534917	0.00186419	0.00705885
BL1543	xynD	Endo-1,4-beta-xylanase D	0.535914	0.00843818	0.0262049
BL1203	BL1203	Uncharacterized protein	0.545586	0.000363455	0.00168098
BL1290	rplK	50S ribosomal protein L11	0.565411	0.00207673	0.00779528
BL0794	pyrB	Aspartate carbamoyltransferase (EC 2.1.3.2)	0.587385	0.00953281	0.028911
BL1803	BL1803	Uncharacterized protein	0.595282	0.0051716	0.0173558
BL1503	rpsB	30S ribosomal protein S2	0.595872	0.00212958	0.00794759
BL0874	pyrG	CTP synthase (EC 6.3.4.2) (Cytidine 5'-triphosphate synthase)	0.596653	0.00253413	0.00924421
BL0893	BL0893	HTH cro/C1-type domain-containing protein	0.607248	0.00542018	0.0178826
BL1632	ptsG	PtsG	0.608483	0.00115148	0.00463308
BL1123	purD	Phosphoribosylamine--glycine ligase (EC 6.3.4.13)	0.609746	0.0132059	0.0380882
BL0199	BL0199	Uncharacterized protein	0.615597	0.0121753	0.0355913
BL0855	BL0855	Uncharacterized protein	0.623823	0.000797553	0.0033425
BL0821	bcp	Possible thioredoxin-dependent thiol peroxidase	0.62436	0.000488651	0.00215974
BL0739	ugpA	Probable UTP-glucose-1-phosphate uridylyltransferase	0.626543	0.00528328	0.0175883
BL0555	degP	Possible DO serine protease	0.649316	0.000135312	0.000663745
BL0400a	BL0400a	Uncharacterized protein	0.649976	2.27e-05	0.000129347
BL0691	BL0691	Uncharacterized protein	0.658343	0.0118066	0.0346701
BL1688	BL1688	ATP binding protein of ABC transporter	0.677889	0.00540056	0.0178826
BL0289	BL0289	MerR-type transcriptional regulator	0.679549	4.42e-05	0.000240511
BL1076	glnA1	Glutamine synthetase (EC 6.3.1.2)	0.680268	0.00405578	0.0138217
BL0999	glgB	1,4-alpha-glucan branching enzyme GlgB (EC 2.4.1.18)	0.696564	0.000505317	0.00221826
BL0940	safC	Probable methyltransferase	0.701331	0.00817202	0.0255623
BL0715	tal	Transaldolase (EC 2.2.1.2)	0.704709	0.00157799	0.00607386
BL0683	pacL1	Cation-transporting ATPase PacL	0.718281	0.00519054	0.0173688
BL1322	fstW	Probable FtsW-like protein	0.723473	0.000357348	0.00165866
BL1659	BL1659	Uncharacterized protein	0.724131	1.44e-05	8.61e-05
BL0141	BL0141	Possible solute binding protein of ABC transporter	0.727695	0.0018719	0.00706739
BL0673	msiK	ATP binding protein of ABC transporter for sugars	0.730318	0.00075875	0.0031902
BL0005	BL0005	Response regulator of two-component system	0.736599	0.015371	0.0435567
BL1584	rpsC	30S ribosomal protein S3	0.740821	0.0143223	0.0407634
BL1396	ctpE	Probable cation-transporting ATPase	0.74509	0.000252169	0.00119619
BL1716	BL1716	Permease of ABC transporter for branched-chain amino acids	0.762952	0.00984553	0.0295823
BL0450	BL0450	ATP binding protein of ABC transporter	0.765179	0.00853245	0.0264343
BL1664a	BL1664a	Uncharacterized protein	0.771515	2.23e-06	1.59e-05
BL1251	gluQ	Glutamyl-Q tRNA(Asp) synthetase (Glu-Q-RSs) (EC 6.1.1.-)	0.783798	0.00154106	0.005993
BL0372	BL0372	HNHc domain-containing protein	0.786592	3.34e-05	0.000187104
BL0168	BL0168	Uncharacterized protein	0.788915	0.00630239	0.0203531
BL1691	glkA	Glucokinase	0.801926	1.46e-05	8.69e-05
BL0206	BL0206	Uncharacterized protein	0.802133	6.59e-07	5.05e-06
BL0214	BL0214	Uncharacterized protein	0.808441	6.24e-06	4e-05
BL1664	BL1664	Widely conserved protein in universal stress protein family	0.818678	0.000282237	0.00132908
BL0167	BL0167	Uncharacterized protein	0.824716	7.14e-05	0.000372875
BL1220	BL1220	DUF2183 domain-containing protein	0.825821	0.000171235	0.00083052
BL0575	BL0575	EamA domain-containing protein	0.831816	2.31e-06	1.63e-05
BL1139	BL1139	Uncharacterized protein	0.835752	0.00210034	0.0078611
BL1198	BL1198	Probable serine/threonine-protein kinase	0.83732	0.0161257	0.0455955
BL0407	BL0407	Uncharacterized protein	0.842247	0.00575382	0.0188162
BL1460	BL1460	Uncharacterized protein	0.844713	0.00836086	0.0260272
BL1405	BL1405	Uncharacterized protein	0.848547	0.00905567	0.027748
BL1611	abfA3	Alpha-L-arabinosidase	0.860411	0.0161687	0.0456176
BL1649	BL1649	Hypothetical membrane protein possibly involved in transport	0.864265	1.04e-06	7.91e-06
BL0650	BL0650	Uncharacterized protein	0.877624	2.06e-05	0.000118448
BL1573	BL1573	Probable glycogen operon protein GlgX	0.884044	1.47e-05	8.75e-05
BL1768	BL1768	Probable LacI-type transcriptional regulator	0.888966	6.68e-05	0.00035304
BL0905	BL0905	Uncharacterized protein	0.891268	0.00989935	0.0296751
BL1658	BL1658	Histidine kinase sensor of two component system	0.891318	2.93e-06	2.03e-05
BL0284	BL0284	FemAB-like protein possibly involved in interpeptide bridge formation in peptidoglycan	0.894622	0.000386999	0.00176466
BL0978	lacZ	Beta-galactosidase (EC 3.2.1.23) (Lactase)	0.90733	1.73e-05	0.000101448
BL1304	BL1304	Uncharacterized protein	0.909413	5.24e-06	3.41e-05
BL0028	BL0028	Probable DEAD box-like helicase	0.910205	0.00151727	0.00591827
BL1363	gap	Glyceraldehyde 3-phosphate dehydrogenase C	0.912209	3.42e-07	2.77e-06
BL0056	BL0056	Possible beta-hexosaminidase A	0.913446	0.000404655	0.0018299
BL0613	BL0613	Probable integral membrane transporter	0.917399	5.12e-08	4.64e-07
BL0459	BL0459	Flavodoxin-like domain-containing protein	0.920617	0.00256668	0.00928449
BL0152	aroP	Aromatic amino acid transport protein AroP	0.927913	1.04e-05	6.29e-05
BL0859	bex era	GTPase Era	0.94824	5.49e-08	4.93e-07
BL0631	BL0631	Uncharacterized protein	0.950168	0.0104213	0.0311676
BL0936	BL0936	AAA domain-containing protein	0.950879	0.00388565	0.0133119
BL0075	BL0075	Permease of ABC transporter system for amino acids	0.955815	0.000692475	0.00295959
BL0860	BL0860	Probable conserved integral membrane protein with CBS domain	0.957914	0.0172395	0.0482228
BL1246	BL1246	DUF4190 domain-containing protein	0.972068	0.0132445	0.0381146
BL0305	rpsP	30S ribosomal protein S16	0.972564	0.00378827	0.0130128
BL0232	fabG	Probable 3-oxoacyl-[acyl-carrier protein] reductase	0.976439	0.00390466	0.0133418
BL1219	ptrB	Protease II	0.982342	0.00137765	0.0054102
BL1452	BL1452	Conserved hypothetical transmembrane protein related to ComA	0.995004	0.00340666	0.0117643
BL0297	ilvN	Acetolactate synthase small subunit	0.995094	0.000522751	0.00227169
BL1159	BL1159	Probable ABC transporter permease protein for peptides	0.997465	0.0105165	0.0313799
BL0183	BL0183	Possible endo-1,5-alpha-L-arabinosidase	1.00193	0.0178207	0.0497368
BL1181	BL1181	Peptidase C51 domain-containing protein	1.00501	2.61e-05	0.000147662
BL1630	pgm	Phosphoglucomutase	1.00575	0.000107969	0.000548314
BL1654	lysS	Lysine--tRNA ligase (EC 6.1.1.6) (Lysyl-tRNA synthetase) (LysRS)	1.01248	0.00370568	0.0127629
BL1735	BL1735	WYL domain-containing protein	1.02284	8.91e-09	9.69e-08
BL0621	BL0621	Uncharacterized protein	1.0232	3.81e-05	0.00021067
BL1555	BL1555	Uncharacterized protein	1.03498	1.08e-06	8.1e-06
BL1329	BL1329	Alpha-mannosidase	1.04323	0.00011818	0.000595498
BL0299	BL0299	ATP binding protein of ABC transporter	1.04769	0.000125494	0.000625055
BL0670	nrdE	Ribonucleoside-diphosphate reductase (EC 1.17.4.1)	1.05135	0.000525643	0.00227662
BL0033	fruE	Fructose import binding protein FruE	1.05308	0.000652706	0.00280816
BL1670	trmB	tRNA (guanine-N(7)-)-methyltransferase (EC 2.1.1.33)	1.06155	0.0143032	0.0407634
BL1428	hrdB sigA	RNA polymerase sigma factor SigA	1.0817	3.78e-06	2.52e-05
BL1645	BL1645	Response regulator of two-component system	1.08333	4.28e-11	6.03e-10
BL1526	agl	Oligo-1,6-glucosidase	1.08432	0.00047109	0.00209643
BL0048	BL0048	Probable aminotransferase	1.10353	0.00979547	0.0295003
BL1665	thyA	Thymidylate synthase (TS) (TSase) (EC 2.1.1.45)	1.10708	0.0121135	0.0354909
BL0157	BL0157	Uncharacterized protein	1.11023	6.46e-06	4.12e-05
BL0437	BL0437	Probable TetR-type transcriptional regulator	1.1106	0.0137045	0.0391772
BL0194	kup2	Probable potassium transport system protein kup 2	1.11487	0.0172321	0.0482228
BL0440	zwf2 zwf	Glucose-6-phosphate 1-dehydrogenase (G6PD) (EC 1.1.1.49)	1.11946	0.00175517	0.00670486
BL0564	BL0564	Cytosine-specific methyltransferase (EC 2.1.1.37)	1.15496	5.46e-06	3.52e-05
BL1164	BL1164	Probable solute binding protein of ABC transporter system for sugars	1.16641	0.0136129	0.0390015
BL0076	gltL	ATP binding protein of ABC transporter for glutamate/aspartate	1.17	0.00221603	0.00819931
BL0287	BL0287	Nicotinate phosphoribosyltransferase (EC 6.3.4.21)	1.1771	0.0114921	0.0339004
BL1798	hup	DNA-binding protein HB1	1.18215	0.00254916	0.00924694
BL1531	BL1531	Uncharacterized protein	1.18457	2.22e-09	2.59e-08
BL0272	araA	L-arabinose isomerase (EC 5.3.1.4)	1.21835	0.00157539	0.00607386
BL0310	BL0310	Uncharacterized protein	1.23134	0.000128878	0.000637012
BL0332	BL0332	MFS domain-containing protein	1.23312	5.28e-11	7.36e-10
BL0464	BL0464	F5/8 type C domain-containing protein	1.23976	3.52e-05	0.000196517
BL0230	BL0230	Hypothetical transmembrane protein possibly involved in polysaccharide biosynthesis	1.24297	1.37e-08	1.41e-07
BL1623	rpiA	Ribose-5-phosphate isomerase A (EC 5.3.1.6)	1.24664	0.000309272	0.00144068
BL1516	BL1516	Probable NhaP-type Na(+)/H(+) exchanger	1.25096	6.38e-12	1.02e-10
BL0856	pntB	NAD(P) transhydrogenase subunit beta (EC 7.1.1.1)	1.25137	1.57e-06	1.16e-05
BL0556	tgt	Queuine tRNA-ribosyltransferase (EC 2.4.2.29)	1.26025	0.0014326	0.0056049
BL1418	hpf	Ribosome hibernation promoting factor (HPF)	1.26791	0.00291309	0.0102512
BL0512	BL0512	3-oxoacyl-[acyl-carrier protein] reductase	1.26858	6.36e-10	7.85e-09
BL1498	BL1498	Peripla_BP_4 domain-containing protein	1.2828	0.00260401	0.00939328
BL0554	BL0554	Probable cation-transporting ATPase V	1.30201	5.17e-07	4.01e-06
BL0123	BL0123	Pseudouridine synthase (EC 5.4.99.-)	1.30205	0.000133237	0.00065605
BL0651	BL0651	Conserved hypothetical membrane protein in MviN family	1.309	4.24e-07	3.37e-06
BL1114	BL1114	UmuC domain-containing protein	1.31028	2.16e-05	0.000123985
BL1446	BL1446	Thump_like domain-containing protein	1.32194	4.58e-10	5.76e-09
BL0198	BL0198	FtsX domain-containing protein	1.3516	2.61e-09	3.01e-08
BL1534	BL1534	Biotin transporter	1.35855	2.03e-10	2.72e-09
BL1226	trxA2	Thioredoxin	1.37549	0.000215517	0.00103753
BL0452	BL0452	Possible permease protein of ABC transporter system	1.37713	0.00575297	0.0188162
BL1784	BL1784	Uncharacterized protein	1.3801	0.00617269	0.0200342
BL0233	BL0233	PS_pyruv_trans domain-containing protein	1.38306	0.000426563	0.00191141
BL1771	dcuC	C4-dicarboxylate transporter	1.38741	0.00128999	0.00514009
BL0129	BL0129	Uncharacterized protein	1.38869	7.07e-05	0.00037046
BL0187	BL0187	Exo-alpha-L-arabinofuranosidase II	1.40327	0.0082379	0.0257062
BL0216	BL0216	Glft2_N domain-containing protein	1.40484	9.44e-12	1.49e-10
BL1228	BL1228	Uncharacterized protein	1.4086	3.06e-10	3.92e-09
BL0409	silP	Copper-transporting ATPase	1.45708	7.72e-11	1.06e-09
BL1320	mraY	Phospho-N-acetylmuramoyl-pentapeptide-transferase (EC 2.7.8.13)	1.46205	0.000221517	0.00105854
BL1487	BL1487	Uncharacterized protein	1.47682	0.000405544	0.0018299
BL1642	BL1642	Putative desulfatase possibly for mucin	1.47918	1.58e-08	1.58e-07
BL0158	BL0158	Uncharacterized protein	1.48991	3.9e-13	6.83e-12
BL0661	BL0661	Uncharacterized protein	1.50145	1e-11	1.55e-10
BL0510	dedA	DedA integral membrane protein	1.50664	2.16e-11	3.21e-10
BL0783	BL0783	Probable aminotransferase	1.51275	0.00649781	0.0207258
BL0543	BL0543	LacI-type transcriptional regulator	1.51495	0.00159469	0.00610985
BL0156	aapA	Amino acid permease	1.52	8.75e-06	5.42e-05
BL0125	BL0125	Narrowly conserved hypothetical membrane protein	1.52219	1.5e-07	1.26e-06
BL0866	glgC	Glucose-1-phosphate adenylyltransferase (EC 2.7.7.27)	1.52659	1.23e-09	1.49e-08
BL1782	hsdM	HsdM	1.53245	1.04e-07	9.03e-07
BL0672	BL0672	Probable glycosyltransferase	1.55074	0.000238084	0.00113352
BL1265	BL1265	DHO_dh domain-containing protein	1.55132	3.45e-09	3.95e-08
BL0153	BL0153	Probable TetR-like transcriptional regulator	1.55911	0.00794491	0.0249725
BL0040	BL0040	TM2 domain-containing protein	1.56251	0.000443043	0.00197842
BL1288	nusG	Transcription termination/antitermination protein NusG	1.56498	0.000846021	0.00351153
BL1752	nrdD	Anaerobic ribonucleoside-triphosphate reductase	1.57056	3.69e-15	8.24e-14
BL1266	nox	NADH oxidase	1.57463	3.26e-06	2.21e-05
BL1532	BL1532	Uncharacterized protein	1.58116	7.23e-22	2.93e-20
BL0285	BL0285	dITP/XTP pyrophosphatase (EC 3.6.1.66)	1.58142	1.08e-06	8.1e-06
BL0031	BL0031	Histidine kinase sensor of two-component system	1.58291	0.00713632	0.0227065
BL1210	galK	Galactokinase	1.59033	4.53e-07	3.58e-06
BL0189	BL0189	Sugar permease of ABC transporter system	1.60629	0.000306046	0.00143079
BL0021	gluA	ATP-binding protein of ABC transporter for glutamate	1.60761	0.000146258	0.000714731
BL1753	nrdG	Anaerobic ribonucleoside-triphosphate reductase activating protein	1.63058	0.000255379	0.00120699
BL0208	BL0208	Transport permease protein	1.63743	1.28e-14	2.64e-13
BL0138	BL0138	Uncharacterized protein	1.68602	8.07e-21	2.83e-19
BL1566	BL1566	Conserved hypothetical transmembrane protein with duf6	1.69467	5.42e-05	0.00028981
BL1358	BL1358	Uncharacterized protein	1.70701	3.21e-06	2.19e-05
BL0207	rgpDc	Protein possibly involved in ATP-driven polysaccharide export	1.71543	2.69e-16	7.11e-15
BL0012	BL0012	Uncharacterized protein	1.7187	2.26e-06	1.6e-05
BL1641	BL1641	Uncharacterized protein	1.72231	9.58e-12	1.5e-10
BL1624	rnh	Ribonuclease H (EC 3.1.26.4)	1.72461	8.6e-05	0.000442102
BL1761	BL1761	Probable beta-1,3-exoglucanase	1.73972	5.23e-05	0.000280823
BL0228	BL0228	dTDP-4-dehydrorhamnose reductase (EC 1.1.1.133)	1.75655	0.000208123	0.00100567
BL1212	BL1212	Probable DeoR-type transcriptional regulator	1.78644	1.89e-13	3.5e-12
BL0165	BL0165	Possible symporter	1.79466	3.52e-08	3.32e-07
BL0037	BL0037	Probable efflux-type transporter	1.80114	3.05e-06	2.09e-05
BL1314	BL1314	DNA helicase (EC 3.6.4.12)	1.8053	6.06e-16	1.54e-14
BL0426	BL0426	LacI-type transcriptional regulator	1.81267	1.57e-15	3.84e-14
BL1081	BL1081	Possible endonuclease III	1.82542	0.00124069	0.00497428
BL0276	BL0276	Ribonuclease (EC 3.1.26.4)	1.83744	3.01e-07	2.48e-06
BL1357	sigH	RNA polymerase sigma-E factor	1.83758	0.000158683	0.000772534
BL0660	BL0660	Widely conserved protein with eukaryotic protein kinase domain	1.9016	3.44e-11	4.95e-10
BL0615	ahpC	Alkyl hydroperoxide reductase C (EC 1.11.1.15)	1.90531	4.45e-18	1.34e-16
BL1364	BL1364	TPK_B1_binding domain-containing protein	1.90704	1.5e-08	1.52e-07
BL1770	BL1770	IU_nuc_hydro domain-containing protein	1.91001	0.00231262	0.00850807
BL0628	BL0628	Aminotransferase (EC 2.6.1.-)	1.91389	7.18e-06	4.53e-05
BL0146	BL0146	Possible arabinosidase	1.92259	3.7e-07	2.98e-06
BL0274	BL0274	Probable sugar kinase	1.93235	0.000745588	0.00314507
BL1538	BL1538	Protein with similarity to holo-[acyl-carrier protein] synthase	1.93526	6.21e-08	5.55e-07
BL0671	nrdF	Ribonucleoside-diphosphate reductase subunit beta (EC 1.17.4.1)	1.96754	0.00262515	0.00941708
BL0467	BL0467	Uncharacterized protein	1.98418	7.26e-23	3.13e-21
BL1142	BL1142	L-asparaginase	1.99192	9.33e-06	5.72e-05
BL0646	rsmG	Ribosomal RNA small subunit methyltransferase G (EC 2.1.1.-)	1.99443	3.22e-13	5.8e-12
BL1702	BL1702	Hypothetical membrane protein possibly involved in transport	2.00428	2.15e-19	7.32e-18
BL1359	BL1359	Uncharacterized protein	2.00596	0.000491328	0.00216418
BL0008	BL0008	Uncharacterized protein	2.02084	5.27e-27	3.1e-25
BL1808	BL1808	Uncharacterized protein	2.02493	2.06e-05	0.000118448
BL1666	dfrA	Dihydrofolate reductase	2.03284	4.49e-10	5.7e-09
BL1456	rimI	Probable ribosomal-protein-alanine N-acetyltransferase	2.05054	1.07e-17	3.08e-16
BL0385	BL0385	Holin-like protein similar to orf of bacteriophage BK5-T	2.05433	0.000116422	0.000588931
BL1652	BL1652	AraJ-like protein probably involved in transport of arabinose polymers	2.05703	0.000912256	0.00376233
BL0279	pgi gpi	Glucose-6-phosphate isomerase (GPI) (EC 5.3.1.9)	2.07934	2.69e-24	1.34e-22
BL1457	tsaD gcp	tRNA N6-adenosine threonylcarbamoyltransferase (EC 2.3.1.234)	2.08936	3.29e-07	2.68e-06
BL1305	hrpA	ATP-dependent helicase	2.10332	1.24e-28	8.45e-27
BL0137	pip	ABC2_membrane domain-containing protein	2.11911	3.92e-37	3.9e-35
BL0446	BL0446	Hypothetical membrane protein with similarity to phage infection protein	2.12185	7.28e-08	6.41e-07
BL1211	galT1	Galactose-1-phosphate uridylyltransferase	2.15533	1.17e-23	5.42e-22
BL0562	BL0562	UPF0145 protein BL0562	2.16567	8.13e-05	0.000419402
BL0507	BL0507	Uncharacterized protein	2.20239	0.000370193	0.00170605
BL0227	rmlA	Glucose-1-phosphate thymidylyltransferase (EC 2.7.7.24)	2.22515	9.37e-06	5.73e-05
BL0625	BL0625	Uncharacterized protein	2.23532	5.5e-16	1.42e-14
BL0550	fba	Fructose-bisphosphate aldolase (FBP aldolase) (EC 4.1.2.13)	2.23876	8.87e-14	1.74e-12
BL0558	BL0558	Uncharacterized protein	2.24222	1.72e-08	1.7e-07
BL1090	BL1090	Possible alcohol dehydrogenase	2.25234	2.26e-10	2.99e-09
BL0627	BL0627	Uncharacterized protein	2.33469	1.16e-08	1.22e-07
BL0977	BL0977	Uncharacterized protein	2.33939	1.78e-13	3.34e-12
BL0626	BL0626	Uncharacterized protein	2.34719	1.59e-21	5.9e-20
BL0561	BL0561	N-acetyltransferase domain-containing protein	2.35504	7.72e-05	0.0004015
BL0139	BL0139	Possible NADPH-flavin oxidoreductase flavin reductase P NADPH-Fmn oxidoreductase	2.35967	2.97e-19	9.62e-18
BL0457	BL0457	NAD(P)-bd_dom domain-containing protein	2.4892	7.94e-22	3.11e-20
BL0624	BL0624	Uncharacterized protein	2.52374	3.8e-25	2.05e-23
BL1710	BL1710	Possible XylR-type repressor	2.55897	1.63e-06	1.19e-05
BL0805	BL0805	Uncharacterized protein	2.56563	0.000732332	0.00309925
BL0200	BL0200	Acyl_transf_3 domain-containing protein	2.60549	1.42e-32	1.22e-30
BL1574	BL1574	Probable repressor in the Rok (NagC/XylR) family	2.63353	2.48e-08	2.4e-07
BL0122	lspA	Lipoprotein signal peptidase (EC 3.4.23.36)	2.63485	0.000522579	0.00227169
BL0368	BL0368	Uncharacterized protein	2.64676	3.62e-06	2.43e-05
BL1360	BL1360	Uncharacterized protein	2.67537	2.01e-05	0.000117254
BL0155	BL0155	Large transmembrane protein possibly involved in transport	2.67826	3.01e-51	3.9e-49
BL0566	BL0566	Glyco_trans_2-like domain-containing protein	2.69615	3.24e-15	7.37e-14
BL0370	BL0370	Uncharacterized protein	2.781	4.89e-07	3.84e-06
BL1643	galT2 galT	Galactose-1-phosphate uridylyltransferase (Gal-1-P uridylyltransferase) (EC 2.7.7.12)	2.78907	2.84e-08	2.72e-07
BL1667	ptpA	Low molecular weight protein-tyrosine-phosphatase	3.04021	5.13e-18	1.51e-16
BL0950	pflA	Pyruvate formate-lyase-activating enzyme (EC 1.97.1.4)	3.08312	1.17e-17	3.29e-16
BL0560	BL0560	Uncharacterized protein	3.11489	1.12e-22	4.66e-21
BL1674	BL1674	Probable glycosyltransferase	3.23174	1.47e-57	2.38e-55
BL1521	msmE	Sugar binding protein of ABC transporter system	3.23823	2.74e-06	1.91e-05
BL0951	pfl	Formate acetyltransferase	3.24697	3.83e-67	1.24e-64
BL1132	dxs	1-deoxy-D-xylulose-5-phosphate synthase (EC 2.2.1.7)	3.29191	1.27e-60	2.75e-58
BL1671	galE2	UDP-glucose 4-epimerase	3.31968	1.17e-12	1.96e-11
BL1414	BL1414	Possible DNA binding protein	3.35086	8.39e-08	7.35e-07
BL1524	BL1524	Uncharacterized protein	3.44987	1.87e-24	9.68e-23
BL1134	BL1134	Uncharacterized protein	3.6272	1.42e-07	1.21e-06
BL1135	BL1135	ATP binding protein of ABC transporter	3.65925	1.21e-34	1.12e-32
BL0567	BL0567	Uncharacterized protein	3.91144	4.42e-28	2.72e-26
BL0835	BL0835	Uncharacterized protein	4.80153	5.56e-59	1.03e-56
BL1695	BL1695	ATP binding protein of ABC transporter for pentoses	5.96156	2.46e-70	1.06e-67
BL1694	BL1694	Probable sugar binding protein of ABC transporter for pentoses	6.34133	3.97e-82	2.57e-79
BL1697	BL1697	Uncharacterized protein	7.46625	3.25e-156	4.21e-153
			7.46625
			0.625452
			0.237454
